# Supplementary material for: Clinicopathological characteristics of patients with inoperable non‐small cell lung cancer harboring circulating NRF2 pathway mutations
Source: J Pathol. 2026 Mar 2;269(2):164–81. doi: 10.1002/path.70043 (PMC13140114; doi:10.1002/path.70043)
Supplement: Supplementary file 2 — Table S2. Genomic regions covered in the study gene panel (provided as a separate Excel file) [file PATH-269-164-s001.xlsx]

## Sheet: Cover page
	Clinicopathological characteristics of patients with inoperable non-small cell lung cancer harboring circulating NRF2 pathway mutations
	J Härkönen et al. J Pathol https://doi.org/10.1002/path.70043
	Table S2. Genomic regions covered in the study gene panel

## Sheet: Table S2
Table S2. Genomic regions covered in the study gene panel.
Chromosome	Start	End	Gene
chr1	27023022	27023142	ARID1A
chr1	27023269	27024049	ARID1A
chr1	27056127	27056367	ARID1A
chr1	27057628	27058108	ARID1A
chr1	27059104	27059344	ARID1A
chr1	27087316	27087616	ARID1A
chr1	27087829	27088009	ARID1A
chr1	27088606	27088846	ARID1A
chr1	27089439	27089799	ARID1A
chr1	27092664	27093122	ARID1A
chr1	27094265	27094505	ARID1A
chr1	27097593	27097833	ARID1A
chr1	27098936	27099176	ARID1A
chr1	27099270	27099510	ARID1A
chr1	27099791	27100430	ARID1A
chr1	27100785	27101745	ARID1A
chr1	27102012	27102252	ARID1A
chr1	27102259	27102439	ARID1A
chr1	27105480	27107280	ARID1A
chr1	144852306	144852546	PDE4DIP
chr1	144854097	144854277	PDE4DIP
chr1	144854466	144854706	PDE4DIP
chr1	144855691	144855931	PDE4DIP
chr1	144856778	144857078	PDE4DIP
chr1	144857549	144857789	PDE4DIP
chr1	144859728	144860028	PDE4DIP
chr1	144863259	144863499	PDE4DIP
chr1	144864109	144864349	PDE4DIP
chr1	144865749	144865989	PDE4DIP
chr1	144866537	144866777	PDE4DIP
chr1	144867896	144868196	PDE4DIP
chr1	144871668	144871908	PDE4DIP
chr1	144873832	144874072	PDE4DIP
chr1	144874642	144874942	PDE4DIP
chr1	144875912	144876092	PDE4DIP
chr1	144877003	144877303	PDE4DIP
chr1	144878998	144879598	PDE4DIP
chr1	144880681	144880921	PDE4DIP
chr1	144881405	144881645	PDE4DIP
chr1	144882423	144882903	PDE4DIP
chr1	144886062	144886362	PDE4DIP
chr1	144890891	144891071	PDE4DIP
chr1	144892126	144892306	PDE4DIP
chr1	144892393	144892633	PDE4DIP
chr1	144902996	144903236	PDE4DIP
chr1	144904560	144904800	PDE4DIP
chr1	144906007	144906247	PDE4DIP
chr1	144906358	144906598	PDE4DIP
chr1	144909824	144910004	PDE4DIP
chr1	144911832	144912012	PDE4DIP
chr1	144912091	144912331	PDE4DIP
chr1	144915421	144915661	PDE4DIP
chr1	144916539	144916779	PDE4DIP
chr1	144917447	144917687	PDE4DIP
chr1	144917755	144917995	PDE4DIP
chr1	144918791	144919031	PDE4DIP
chr1	144921820	144922060	PDE4DIP
chr1	144922142	144922322	PDE4DIP
chr1	144922458	144922698	PDE4DIP
chr1	144923635	144923875	PDE4DIP
chr1	144930545	144931745	PDE4DIP
chr1	144946563	144946803	PDE4DIP
chr1	144952166	144952406	PDE4DIP
chr1	144952507	144952747	PDE4DIP
chr1	144955163	144955343	PDE4DIP
chr1	144994540	144994780	PDE4DIP
chr1	144994884	144995064	PDE4DIP
chr1	145014040	145014340	PDE4DIP
chr1	145015804	145016044	PDE4DIP
chr1	145017899	145018079	PDE4DIP
chr1	145021054	145021234	PDE4DIP
chr1	145038837	145039017	PDE4DIP
chr1	145039509	145039689	PDE4DIP
chr1	145074921	145075101	PDE4DIP
chr1	145075595	145075895	PDE4DIP
chr1	156785535	156785715	NTRK1
chr1	156811808	156812048	NTRK1
chr1	156830712	156830952	NTRK1
chr1	156834092	156834272	NTRK1
chr1	156834465	156834645	NTRK1
chr1	156836645	156836825	NTRK1
chr1	156837848	156838088	NTRK1
chr1	156838247	156838487	NTRK1
chr1	156841360	156841600	NTRK1
chr1	156843407	156843767	NTRK1
chr1	156844093	156844273	NTRK1
chr1	156844300	156844480	NTRK1
chr1	156844628	156844868	NTRK1
chr1	156845264	156845504	NTRK1
chr1	156845812	156846052	NTRK1
chr1	156846157	156846397	NTRK1
chr1	156848883	156849183	NTRK1
chr1	156849749	156849989	NTRK1
chr1	156851221	156851461	NTRK1
chr1	176525437	176526397	PAPPA2
chr1	176563625	176564765	PAPPA2
chr1	176640058	176640298	PAPPA2
chr1	176659235	176659655	PAPPA2
chr1	176661237	176661477	PAPPA2
chr1	176664814	176665054	PAPPA2
chr1	176668210	176668750	PAPPA2
chr1	176671660	176671900	PAPPA2
chr1	176675450	176675630	PAPPA2
chr1	176679095	176679335	PAPPA2
chr1	176680923	176681163	PAPPA2
chr1	176708709	176708949	PAPPA2
chr1	176709103	176709343	PAPPA2
chr1	176734767	176735007	PAPPA2
chr1	176738711	176738951	PAPPA2
chr1	176740089	176740329	PAPPA2
chr1	176758908	176759148	PAPPA2
chr1	176760430	176760670	PAPPA2
chr1	176762630	176762870	PAPPA2
chr1	176769142	176769322	PAPPA2
chr1	176809267	176809447	PAPPA2
chr1	176811462	176811642	PAPPA2
chr1	209961726	209962026	IRF6
chr1	209962950	209963190	IRF6
chr1	209963825	209964245	IRF6
chr1	209965572	209965812	IRF6
chr1	209968578	209968818	IRF6
chr1	209969674	209969914	IRF6
chr1	209974551	209974791	IRF6
chr2	29416078	29416798	ALK
chr2	29419590	29419770	ALK
chr2	29420354	29420594	ALK
chr2	29429967	29430207	ALK
chr2	29430820	29431000	ALK
chr2	29432607	29432787	ALK
chr2	29436808	29436988	ALK
chr2	29443516	29443756	ALK
chr2	29443828	29444128	ALK
chr2	29445151	29445331	ALK
chr2	29445337	29445517	ALK
chr2	29446180	29446420	ALK
chr2	29448258	29448498	ALK
chr2	29449743	29449983	ALK
chr2	29450398	29450578	ALK
chr2	29451720	29451960	ALK
chr2	29455121	29455361	ALK
chr2	29456376	29456616	ALK
chr2	29462500	29462740	ALK
chr2	29473931	29474171	ALK
chr2	29497908	29498148	ALK
chr2	29498224	29498404	ALK
chr2	29519718	29519958	ALK
chr2	29541099	29541339	ALK
chr2	29543562	29543802	ALK
chr2	29551161	29551401	ALK
chr2	29606541	29606781	ALK
chr2	29754761	29755001	ALK
chr2	29917677	29917917	ALK
chr2	29940381	29940621	ALK
chr2	30142831	30143551	ALK
chr2	140990683	140990923	LRP1B
chr2	140992294	140992474	LRP1B
chr2	140995672	140995912	LRP1B
chr2	140996945	140997125	LRP1B
chr2	141004602	141004782	LRP1B
chr2	141026773	141027013	LRP1B
chr2	141027742	141027982	LRP1B
chr2	141031959	141032199	LRP1B
chr2	141055337	141055577	LRP1B
chr2	141072465	141072705	LRP1B
chr2	141079474	141079714	LRP1B
chr2	141081428	141081668	LRP1B
chr2	141083268	141083508	LRP1B
chr2	141091954	141092194	LRP1B
chr2	141093145	141093445	LRP1B
chr2	141108332	141108632	LRP1B
chr2	141110461	141110701	LRP1B
chr2	141113857	141114097	LRP1B
chr2	141115496	141115736	LRP1B
chr2	141116332	141116572	LRP1B
chr2	141122170	141122410	LRP1B
chr2	141128224	141128464	LRP1B
chr2	141128727	141128907	LRP1B
chr2	141130521	141130761	LRP1B
chr2	141135681	141135921	LRP1B
chr2	141143399	141143639	LRP1B
chr2	141200012	141200252	LRP1B
chr2	141201838	141202309	LRP1B
chr2	141208093	141208273	LRP1B
chr2	141213977	141214217	LRP1B
chr2	141215005	141215245	LRP1B
chr2	141232686	141232926	LRP1B
chr2	141242882	141243122	LRP1B
chr2	141245126	141245366	LRP1B
chr2	141250129	141250309	LRP1B
chr2	141253105	141253345	LRP1B
chr2	141259229	141259469	LRP1B
chr2	141260481	141260721	LRP1B
chr2	141264305	141264545	LRP1B
chr2	141267440	141267680	LRP1B
chr2	141272161	141272401	LRP1B
chr2	141274398	141274638	LRP1B
chr2	141283367	141283607	LRP1B
chr2	141283742	141283982	LRP1B
chr2	141291529	141291769	LRP1B
chr2	141294093	141294333	LRP1B
chr2	141298484	141298724	LRP1B
chr2	141299323	141299563	LRP1B
chr2	141356181	141356421	LRP1B
chr2	141358993	141359233	LRP1B
chr2	141457794	141458214	LRP1B
chr2	141459231	141459471	LRP1B
chr2	141459665	141459905	LRP1B
chr2	141459938	141460178	LRP1B
chr2	141473486	141473726	LRP1B
chr2	141474197	141474437	LRP1B
chr2	141526727	141526967	LRP1B
chr2	141528390	141528630	LRP1B
chr2	141533616	141533856	LRP1B
chr2	141571180	141571420	LRP1B
chr2	141597516	141597696	LRP1B
chr2	141598453	141598693	LRP1B
chr2	141607634	141607934	LRP1B
chr2	141609166	141609406	LRP1B
chr2	141625130	141625430	LRP1B
chr2	141625613	141625853	LRP1B
chr2	141641367	141641607	LRP1B
chr2	141643681	141643921	LRP1B
chr2	141660461	141660761	LRP1B
chr2	141665425	141665665	LRP1B
chr2	141680504	141680744	LRP1B
chr2	141707767	141708007	LRP1B
chr2	141709378	141709558	LRP1B
chr2	141739666	141739906	LRP1B
chr2	141747043	141747283	LRP1B
chr2	141751513	141751753	LRP1B
chr2	141762844	141763084	LRP1B
chr2	141771099	141771339	LRP1B
chr2	141773254	141773494	LRP1B
chr2	141777460	141777700	LRP1B
chr2	141806522	141806822	LRP1B
chr2	141812636	141812876	LRP1B
chr2	141816417	141816657	LRP1B
chr2	141819580	141819880	LRP1B
chr2	141945950	141946190	LRP1B
chr2	141986730	141987030	LRP1B
chr2	142004738	142004978	LRP1B
chr2	142012030	142012270	LRP1B
chr2	142237913	142238153	LRP1B
chr2	142567788	142568028	LRP1B
chr2	142888167	142888347	LRP1B
chr2	178095494	178096754	NFE2L2
chr2	178097095	178097335	NFE2L2
chr2	178097866	178098106	NFE2L2
chr2	178098715	178099015	NFE2L2
chr2	178129191	178129371	NFE2L2
chr2	210517875	210518175	MAP2
chr2	210543232	210543472	MAP2
chr2	210545422	210545602	MAP2
chr2	210555299	210555599	MAP2
chr2	210557319	210561099	MAP2
chr2	210561248	210561488	MAP2
chr2	210561587	210561827	MAP2
chr2	210564941	210565121	MAP2
chr2	210569138	210569378	MAP2
chr2	210570257	210570497	MAP2
chr2	210574597	210575017	MAP2
chr2	210588274	210588454	MAP2
chr2	210590383	210590563	MAP2
chr2	210594509	210594749	MAP2
chr2	210594893	210595133	MAP2
chr2	211342398	211342578	CPS1
chr2	211421392	211421632	CPS1
chr2	211437956	211438196	CPS1
chr2	211441021	211441261	CPS1
chr2	211442099	211442279	CPS1
chr2	211444372	211444552	CPS1
chr2	211447296	211447476	CPS1
chr2	211452736	211452916	CPS1
chr2	211454773	211455013	CPS1
chr2	211455456	211455696	CPS1
chr2	211456503	211456743	CPS1
chr2	211457551	211457731	CPS1
chr2	211459190	211459370	CPS1
chr2	211460168	211460348	CPS1
chr2	211464070	211464310	CPS1
chr2	211465237	211465477	CPS1
chr2	211466869	211467109	CPS1
chr2	211469777	211470017	CPS1
chr2	211471439	211471679	CPS1
chr2	211473063	211473303	CPS1
chr2	211476808	211477048	CPS1
chr2	211481085	211481325	CPS1
chr2	211502376	211502616	CPS1
chr2	211503816	211503996	CPS1
chr2	211504660	211504840	CPS1
chr2	211507170	211507410	CPS1
chr2	211512563	211512803	CPS1
chr2	211513140	211513320	CPS1
chr2	211515034	211515214	CPS1
chr2	211518697	211518877	CPS1
chr2	211521182	211521422	CPS1
chr2	211523277	211523457	CPS1
chr2	211525173	211525413	CPS1
chr2	211527793	211527973	CPS1
chr2	211532882	211533062	CPS1
chr2	211539565	211539745	CPS1
chr2	211540387	211540627	CPS1
chr2	211541675	211541915	CPS1
chr2	211542569	211542749	CPS1
chr2	212248322	212248802	ERBB4
chr2	212251546	212251906	ERBB4
chr2	212252603	212252783	ERBB4
chr2	212285130	212285370	ERBB4
chr2	212286690	212286870	ERBB4
chr2	212288832	212289072	ERBB4
chr2	212293080	212293260	ERBB4
chr2	212295627	212295867	ERBB4
chr2	212426600	212426840	ERBB4
chr2	212483860	212484040	ERBB4
chr2	212488587	212488827	ERBB4
chr2	212495132	212495372	ERBB4
chr2	212522425	212522605	ERBB4
chr2	212522606	212522786	ERBB4
chr2	212530004	212530244	ERBB4
chr2	212537845	212538025	ERBB4
chr2	212543722	212543962	ERBB4
chr2	212566671	212566911	ERBB4
chr2	212568783	212568963	ERBB4
chr2	212569989	212570169	ERBB4
chr2	212576717	212576957	ERBB4
chr2	212578196	212578436	ERBB4
chr2	212587068	212587308	ERBB4
chr2	212589739	212589979	ERBB4
chr2	212615306	212615486	ERBB4
chr2	212652696	212652936	ERBB4
chr2	212812127	212812367	ERBB4
chr2	212989432	212989672	ERBB4
chr2	213403123	213403303	ERBB4
chr2	225338907	225339147	CUL3
chr2	225342869	225343109	CUL3
chr2	225346581	225346821	CUL3
chr2	225360495	225360735	CUL3
chr2	225362427	225362607	CUL3
chr2	225365021	225365261	CUL3
chr2	225367615	225367855	CUL3
chr2	225368333	225368573	CUL3
chr2	225370640	225370880	CUL3
chr2	225371527	225371767	CUL3
chr2	225376023	225376323	CUL3
chr2	225378177	225378417	CUL3
chr2	225379288	225379528	CUL3
chr2	225400181	225400421	CUL3
chr2	225422354	225422594	CUL3
chr2	225427853	225428093	CUL3
chr2	225434357	225434537	CUL3
chr2	225449603	225449783	CUL3
chr3	47058543	47058783	SETD2
chr3	47059058	47059298	SETD2
chr3	47061199	47061379	SETD2
chr3	47079091	47079331	SETD2
chr3	47084000	47084240	SETD2
chr3	47087923	47088163	SETD2
chr3	47098285	47099005	SETD2
chr3	47103624	47103864	SETD2
chr3	47105957	47106077	SETD2
chr3	47108493	47108673	SETD2
chr3	47125180	47125900	SETD2
chr3	47127624	47127864	SETD2
chr3	47129549	47129789	SETD2
chr3	47139387	47139627	SETD2
chr3	47142906	47143086	SETD2
chr3	47144784	47144964	SETD2
chr3	47147428	47147668	SETD2
chr3	47155315	47155555	SETD2
chr3	47158058	47158298	SETD2
chr3	47161231	47161411	SETD2
chr3	47161634	47166074	SETD2
chr3	47168055	47168235	SETD2
chr3	47205288	47205468	SETD2
chr3	75986578	75986818	ROBO2
chr3	77089876	77090056	ROBO2
chr3	77147146	77147506	ROBO2
chr3	77526523	77526763	ROBO2
chr3	77530249	77530369	ROBO2
chr3	77542343	77542583	ROBO2
chr3	77571869	77572109	ROBO2
chr3	77576469	77576649	ROBO2
chr3	77595430	77595670	ROBO2
chr3	77599934	77600174	ROBO2
chr3	77607077	77607317	ROBO2
chr3	77611752	77611932	ROBO2
chr3	77612278	77612518	ROBO2
chr3	77613516	77613696	ROBO2
chr3	77614067	77614307	ROBO2
chr3	77617414	77617654	ROBO2
chr3	77623615	77623915	ROBO2
chr3	77626582	77626822	ROBO2
chr3	77629063	77629303	ROBO2
chr3	77637872	77638112	ROBO2
chr3	77644195	77644375	ROBO2
chr3	77645717	77645957	ROBO2
chr3	77651321	77651681	ROBO2
chr3	77652028	77652268	ROBO2
chr3	77656906	77657146	ROBO2
chr3	77666645	77666945	ROBO2
chr3	77671360	77671600	ROBO2
chr3	77681595	77681835	ROBO2
chr3	77683987	77684227	ROBO2
chr3	77691807	77692107	ROBO2
chr3	77693834	77694074	ROBO2
chr3	77695116	77695296	ROBO2
chr3	89156852	89157032	EPHA3
chr3	89176300	89176480	EPHA3
chr3	89258979	89259699	EPHA3
chr3	89390023	89390263	EPHA3
chr3	89390892	89391252	EPHA3
chr3	89444928	89445168	EPHA3
chr3	89448441	89448681	EPHA3
chr3	89456349	89456589	EPHA3
chr3	89457158	89457338	EPHA3
chr3	89462233	89462473	EPHA3
chr3	89468327	89468567	EPHA3
chr3	89478196	89478376	EPHA3
chr3	89480284	89480524	EPHA3
chr3	89498329	89498569	EPHA3
chr3	89499303	89499543	EPHA3
chr3	89521571	89521811	EPHA3
chr3	89528479	89528719	EPHA3
chr3	134514412	134514592	EPHB1
chr3	134644599	134644779	EPHB1
chr3	134670193	134670913	EPHB1
chr3	134696737	134696917	EPHB1
chr3	134825247	134825487	EPHB1
chr3	134851543	134851903	EPHB1
chr3	134872935	134873175	EPHB1
chr3	134880820	134881060	EPHB1
chr3	134884743	134884983	EPHB1
chr3	134885725	134885905	EPHB1
chr3	134898642	134898882	EPHB1
chr3	134911391	134911691	EPHB1
chr3	134920303	134920543	EPHB1
chr3	134959944	134960184	EPHB1
chr3	134967134	134967374	EPHB1
chr3	134968135	134968375	EPHB1
chr3	134977787	134978027	EPHB1
chr3	178916580	178917000	PIK3CA
chr3	178917462	178917702	PIK3CA
chr3	178919052	178919352	PIK3CA
chr3	178921304	178921604	PIK3CA
chr3	178922243	178922423	PIK3CA
chr3	178927315	178927555	PIK3CA
chr3	178927929	178928405	PIK3CA
chr3	178935939	178936179	PIK3CA
chr3	178936934	178937114	PIK3CA
chr3	178937303	178937543	PIK3CA
chr3	178937668	178937908	PIK3CA
chr3	178938739	178938979	PIK3CA
chr3	178941801	178942041	PIK3CA
chr3	178942428	178942668	PIK3CA
chr3	178943698	178943878	PIK3CA
chr3	178947024	178947264	PIK3CA
chr3	178947730	178948208	PIK3CA
chr3	178951866	178952166	PIK3CA
chr3	181430117	181431137	SOX2
chr4	1795642	1795822	FGFR3
chr4	1800965	1801265	FGFR3
chr4	1801416	1801596	FGFR3
chr4	1803058	1803510	FGFR3
chr4	1803536	1803776	FGFR3
chr4	1804595	1804835	FGFR3
chr4	1805370	1805610	FGFR3
chr4	1806031	1806271	FGFR3
chr4	1806501	1806741	FGFR3
chr4	1807022	1807691	FGFR3
chr4	1807718	1808108	FGFR3
chr4	1808221	1808461	FGFR3
chr4	1808488	1808728	FGFR3
chr4	1808808	1809048	FGFR3
chr4	55124863	55125043	PDGFRA
chr4	55127240	55127600	PDGFRA
chr4	55129798	55130158	PDGFRA
chr4	55131030	55131270	PDGFRA
chr4	55133421	55133661	PDGFRA
chr4	55133693	55133933	PDGFRA
chr4	55136737	55136977	PDGFRA
chr4	55138503	55138743	PDGFRA
chr4	55139680	55139920	PDGFRA
chr4	55140654	55140834	PDGFRA
chr4	55140953	55141193	PDGFRA
chr4	55143486	55143726	PDGFRA
chr4	55143997	55144237	PDGFRA
chr4	55144485	55144725	PDGFRA
chr4	55144933	55145113	PDGFRA
chr4	55146445	55146685	PDGFRA
chr4	55151475	55151715	PDGFRA
chr4	55151948	55152188	PDGFRA
chr4	55153532	55153772	PDGFRA
chr4	55154925	55155105	PDGFRA
chr4	55155108	55155348	PDGFRA
chr4	55156450	55156750	PDGFRA
chr4	55161245	55161485	PDGFRA
chr4	55946068	55946368	KDR
chr4	55948075	55948255	KDR
chr4	55948662	55948842	KDR
chr4	55953729	55953969	KDR
chr4	55954967	55955207	KDR
chr4	55955500	55955680	KDR
chr4	55955793	55956033	KDR
chr4	55956063	55956303	KDR
chr4	55958742	55958922	KDR
chr4	55960925	55961165	KDR
chr4	55961697	55961877	KDR
chr4	55962332	55962572	KDR
chr4	55963760	55964000	KDR
chr4	55964251	55964491	KDR
chr4	55964796	55965036	KDR
chr4	55968037	55968277	KDR
chr4	55968481	55968721	KDR
chr4	55970770	55971190	KDR
chr4	55971932	55972172	KDR
chr4	55972795	55973035	KDR
chr4	55973861	55974101	KDR
chr4	55976531	55976997	KDR
chr4	55979439	55979679	KDR
chr4	55980242	55980482	KDR
chr4	55981004	55981244	KDR
chr4	55981392	55981632	KDR
chr4	55984748	55984988	KDR
chr4	55987220	55987400	KDR
chr4	55991336	55991516	KDR
chr4	57845070	57845250	POLR2B
chr4	57852465	57852645	POLR2B
chr4	57856872	57857112	POLR2B
chr4	57860505	57860745	POLR2B
chr4	57860802	57861042	POLR2B
chr4	57861375	57861615	POLR2B
chr4	57865744	57865984	POLR2B
chr4	57871389	57871629	POLR2B
chr4	57871740	57871980	POLR2B
chr4	57872954	57873194	POLR2B
chr4	57876478	57876718	POLR2B
chr4	57876863	57877330	POLR2B
chr4	57881624	57881864	POLR2B
chr4	57883187	57883427	POLR2B
chr4	57883689	57883929	POLR2B
chr4	57887022	57887202	POLR2B
chr4	57888274	57888454	POLR2B
chr4	57889470	57889770	POLR2B
chr4	57889782	57889962	POLR2B
chr4	57890104	57890344	POLR2B
chr4	57890988	57891228	POLR2B
chr4	57891502	57891742	POLR2B
chr4	57896347	57896587	POLR2B
chr4	57897019	57897199	POLR2B
chr4	66189764	66190004	EPHA5
chr4	66197646	66197886	EPHA5
chr4	66201626	66201866	EPHA5
chr4	66213726	66213966	EPHA5
chr4	66217091	66217331	EPHA5
chr4	66218700	66218880	EPHA5
chr4	66230707	66230947	EPHA5
chr4	66231592	66231832	EPHA5
chr4	66233018	66233198	EPHA5
chr4	66242658	66242838	EPHA5
chr4	66270024	66270264	EPHA5
chr4	66279961	66280201	EPHA5
chr4	66286100	66286340	EPHA5
chr4	66356082	66356442	EPHA5
chr4	66361063	66361303	EPHA5
chr4	66467330	66468050	EPHA5
chr4	66509022	66509202	EPHA5
chr4	66535195	66535435	EPHA5
chr4	66535439	66535619	EPHA5
chr4	126237543	126242763	FAT4
chr4	126315034	126315214	FAT4
chr4	126319884	126320124	FAT4
chr4	126328015	126328315	FAT4
chr4	126329553	126329973	FAT4
chr4	126336019	126336979	FAT4
chr4	126337569	126337809	FAT4
chr4	126355369	126355609	FAT4
chr4	126367422	126367722	FAT4
chr4	126369590	126370070	FAT4
chr4	126370076	126373976	FAT4
chr4	126384649	126384889	FAT4
chr4	126389640	126390000	FAT4
chr4	126397267	126397447	FAT4
chr4	126398278	126398578	FAT4
chr4	126400837	126401077	FAT4
chr4	126402664	126402904	FAT4
chr4	126408480	126408780	FAT4
chr4	126411029	126412949	FAT4
chr4	153244016	153244316	FBXW7
chr4	153245320	153245560	FBXW7
chr4	153247120	153247420	FBXW7
chr4	153249330	153249570	FBXW7
chr4	153250760	153251000	FBXW7
chr4	153251831	153252071	FBXW7
chr4	153253679	153253919	FBXW7
chr4	153258900	153259140	FBXW7
chr4	153268006	153268246	FBXW7
chr4	153269763	153269943	FBXW7
chr4	153271144	153271324	FBXW7
chr4	153273601	153273901	FBXW7
chr4	153303293	153303533	FBXW7
chr4	153332383	153332976	FBXW7
chr4	177136694	177136934	ASB5
chr4	177137944	177138184	ASB5
chr4	177142252	177142492	ASB5
chr4	177142555	177142795	ASB5
chr4	177143397	177143637	ASB5
chr4	177146336	177146516	ASB5
chr4	177162540	177162720	ASB5
chr4	177190041	177190281	ASB5
chr4	187509729	187510389	FAT1
chr4	187511449	187511629	FAT1
chr4	187511654	187511894	FAT1
chr4	187513786	187513966	FAT1
chr4	187516791	187517031	FAT1
chr4	187517679	187518339	FAT1
chr4	187518770	187519010	FAT1
chr4	187519082	187519322	FAT1
chr4	187521012	187521552	FAT1
chr4	187522381	187522621	FAT1
chr4	187524002	187524242	FAT1
chr4	187524310	187525150	FAT1
chr4	187525509	187525749	FAT1
chr4	187527175	187527415	FAT1
chr4	187530285	187530525	FAT1
chr4	187530941	187531181	FAT1
chr4	187532524	187532944	FAT1
chr4	187534229	187534529	FAT1
chr4	187535301	187535541	FAT1
chr4	187538136	187538376	FAT1
chr4	187538825	187542965	FAT1
chr4	187549292	187549532	FAT1
chr4	187549629	187549929	FAT1
chr4	187554787	187555027	FAT1
chr4	187557163	187557403	FAT1
chr4	187557723	187558083	FAT1
chr4	187560816	187560996	FAT1
chr4	187584429	187584789	FAT1
chr4	187627698	187630998	FAT1
chr5	179247918	179248158	SQSTM1
chr5	179248468	179248648	SQSTM1
chr5	179249850	179250090	SQSTM1
chr5	179250822	179251122	SQSTM1
chr5	179251132	179251372	SQSTM1
chr5	179252095	179252275	SQSTM1
chr5	179260018	179260258	SQSTM1
chr5	179260564	179260804	SQSTM1
chr5	179263396	179263696	SQSTM1
chr6	29910276	29910456	HLA-A
chr6	29910518	29910818	HLA-A
chr6	29911032	29911332	HLA-A
chr6	29911886	29912186	HLA-A
chr6	29912223	29912463	HLA-A
chr6	29912761	29912941	HLA-A
chr6	29912944	29913124	HLA-A
chr6	29913139	29913319	HLA-A
chr6	36922501	36922741	PI16
chr6	36926881	36927181	PI16
chr6	36929161	36929401	PI16
chr6	36929615	36929795	PI16
chr6	36930689	36931409	PI16
chr6	36931539	36931779	PI16
chr6	117609629	117609989	ROS1
chr6	117622098	117622338	ROS1
chr6	117629903	117630143	ROS1
chr6	117631223	117631463	ROS1
chr6	117632141	117632321	ROS1
chr6	117638250	117638490	ROS1
chr6	117639292	117639472	ROS1
chr6	117640991	117641231	ROS1
chr6	117642369	117642609	ROS1
chr6	117645446	117645626	ROS1
chr6	117647361	117647601	ROS1
chr6	117649882	117650062	ROS1
chr6	117650430	117650670	ROS1
chr6	117658298	117658538	ROS1
chr6	117662265	117662505	ROS1
chr6	117662528	117662828	ROS1
chr6	117663514	117663754	ROS1
chr6	117665203	117665443	ROS1
chr6	117674122	117674362	ROS1
chr6	117677754	117678114	ROS1
chr6	117678949	117679189	ROS1
chr6	117680952	117681192	ROS1
chr6	117681446	117681626	ROS1
chr6	117683746	117684046	ROS1
chr6	117686174	117686414	ROS1
chr6	117686703	117686943	ROS1
chr6	117687225	117687465	ROS1
chr6	117700151	117700391	ROS1
chr6	117704455	117704695	ROS1
chr6	117706814	117707054	ROS1
chr6	117707986	117708226	ROS1
chr6	117708919	117709219	ROS1
chr6	117710490	117711030	ROS1
chr6	117714345	117714525	ROS1
chr6	117715296	117715536	ROS1
chr6	117715719	117715959	ROS1
chr6	117717298	117717478	ROS1
chr6	117718058	117718298	ROS1
chr6	117724250	117724490	ROS1
chr6	117725396	117725636	ROS1
chr6	117730684	117730864	ROS1
chr6	117735604	117735784	ROS1
chr6	117737360	117737540	ROS1
chr6	117739556	117739736	ROS1
chr6	117746637	117746877	ROS1
chr7	55086911	55087091	EGFR
chr7	55209934	55210174	EGFR
chr7	55210969	55211209	EGFR
chr7	55214245	55214485	EGFR
chr7	55218930	55219110	EGFR
chr7	55220177	55220417	EGFR
chr7	55221654	55221894	EGFR
chr7	55223460	55223700	EGFR
chr7	55224168	55224583	EGFR
chr7	55225310	55225490	EGFR
chr7	55227811	55228051	EGFR
chr7	55229137	55229377	EGFR
chr7	55231380	55231560	EGFR
chr7	55232931	55233171	EGFR
chr7	55236128	55236308	EGFR
chr7	55237968	55238268	EGFR
chr7	55238796	55238976	EGFR
chr7	55240475	55240866	EGFR
chr7	55241554	55241794	EGFR
chr7	55242373	55242553	EGFR
chr7	55248958	55249198	EGFR
chr7	55259369	55259609	EGFR
chr7	55260406	55260586	EGFR
chr7	55266362	55266602	EGFR
chr7	55267967	55268147	EGFR
chr7	55268844	55269084	EGFR
chr7	55269361	55269541	EGFR
chr7	55270183	55270483	EGFR
chr7	55272921	55273341	EGFR
chr7	87133541	87133781	ABCB1
chr7	87135165	87135405	ABCB1
chr7	87138573	87138813	ABCB1
chr7	87144525	87144765	ABCB1
chr7	87145782	87146022	ABCB1
chr7	87148591	87148831	ABCB1
chr7	87150021	87150261	ABCB1
chr7	87160591	87160831	ABCB1
chr7	87165725	87165905	ABCB1
chr7	87168532	87168712	ABCB1
chr7	87170606	87170846	ABCB1
chr7	87173397	87173637	ABCB1
chr7	87174106	87174346	ABCB1
chr7	87175139	87175379	ABCB1
chr7	87178628	87178868	ABCB1
chr7	87179148	87179388	ABCB1
chr7	87179429	87179669	ABCB1
chr7	87179718	87179958	ABCB1
chr7	87179977	87180217	ABCB1
chr7	87183042	87183282	ABCB1
chr7	87190520	87190760	ABCB1
chr7	87195351	87195591	ABCB1
chr7	87196076	87196316	ABCB1
chr7	87199423	87199603	ABCB1
chr7	87214791	87215031	ABCB1
chr7	87225015	87225195	ABCB1
chr7	87229376	87229556	ABCB1
chr7	92818471	92818651	HEPACAM2
chr7	92821501	92821741	HEPACAM2
chr7	92825087	92825267	HEPACAM2
chr7	92826482	92826980	HEPACAM2
chr7	92837860	92838220	HEPACAM2
chr7	92844675	92845035	HEPACAM2
chr7	92848400	92848820	HEPACAM2
chr7	92855139	92855319	HEPACAM2
chr7	92855629	92855809	HEPACAM2
chr7	116339101	116340361	MET
chr7	116371697	116371937	MET
chr7	116379950	116380190	MET
chr7	116380872	116381112	MET
chr7	116395368	116395608	MET
chr7	116397421	116397879	MET
chr7	116398473	116398713	MET
chr7	116399347	116399587	MET
chr7	116403092	116403332	MET
chr7	116409659	116409959	MET
chr7	116411509	116411749	MET
chr7	116411852	116412092	MET
chr7	116414899	116415199	MET
chr7	116417392	116417572	MET
chr7	116418800	116419040	MET
chr7	116421976	116422216	MET
chr7	116423320	116423560	MET
chr7	116435656	116435896	MET
chr7	116435909	116436209	MET
chr7	140426214	140426394	BRAF
chr7	140434353	140434593	BRAF
chr7	140439558	140439798	BRAF
chr7	140447140	140447320	BRAF
chr7	140449032	140449272	BRAF
chr7	140453013	140453253	BRAF
chr7	140453919	140454099	BRAF
chr7	140476679	140476919	BRAF
chr7	140477742	140477922	BRAF
chr7	140481314	140481554	BRAF
chr7	140482768	140483008	BRAF
chr7	140487275	140487455	BRAF
chr7	140494067	140494307	BRAF
chr7	140500101	140500341	BRAF
chr7	140501165	140501405	BRAF
chr7	140507690	140507930	BRAF
chr7	140507990	140508170	BRAF
chr7	140508623	140508863	BRAF
chr7	140534390	140534690	BRAF
chr7	140549841	140550081	BRAF
chr7	140624314	140624554	BRAF
chr7	151833872	151834052	KMT2C
chr7	151835808	151836048	KMT2C
chr7	151836217	151836397	KMT2C
chr7	151836697	151836937	KMT2C
chr7	151841761	151842001	KMT2C
chr7	151842188	151842428	KMT2C
chr7	151843631	151843871	KMT2C
chr7	151845107	151846247	KMT2C
chr7	151847918	151848158	KMT2C
chr7	151848476	151848716	KMT2C
chr7	151849764	151850064	KMT2C
chr7	151851042	151851282	KMT2C
chr7	151851320	151851560	KMT2C
chr7	151852948	151853188	KMT2C
chr7	151853240	151853480	KMT2C
chr7	151854807	151855047	KMT2C
chr7	151855929	151856169	KMT2C
chr7	151859175	151859835	KMT2C
chr7	151859854	151860934	KMT2C
chr7	151864196	151864496	KMT2C
chr7	151866212	151866392	KMT2C
chr7	151868297	151868477	KMT2C
chr7	151871151	151871391	KMT2C
chr7	151873252	151875112	KMT2C
chr7	151876884	151877244	KMT2C
chr7	151877784	151879584	KMT2C
chr7	151879590	151879770	KMT2C
chr7	151880029	151880269	KMT2C
chr7	151882589	151882769	KMT2C
chr7	151884333	151884573	KMT2C
chr7	151884745	151884985	KMT2C
chr7	151891033	151891419	KMT2C
chr7	151891468	151891708	KMT2C
chr7	151892923	151893163	KMT2C
chr7	151896333	151896573	KMT2C
chr7	151899963	151900203	KMT2C
chr7	151902158	151902398	KMT2C
chr7	151904328	151904568	KMT2C
chr7	151917593	151917833	KMT2C
chr7	151919028	151919208	KMT2C
chr7	151919592	151919832	KMT2C
chr7	151921061	151921301	KMT2C
chr7	151921490	151921730	KMT2C
chr7	151926939	151927179	KMT2C
chr7	151927235	151927475	KMT2C
chr7	151932839	151933079	KMT2C
chr7	151935731	151935971	KMT2C
chr7	151944955	151945735	KMT2C
chr7	151946909	151947089	KMT2C
chr7	151947874	151948114	KMT2C
chr7	151948979	151949219	KMT2C
chr7	151949595	151949835	KMT2C
chr7	151960073	151960313	KMT2C
chr7	151962088	151962328	KMT2C
chr7	151970750	151970990	KMT2C
chr7	152006985	152007225	KMT2C
chr7	152008836	152009076	KMT2C
chr7	152012202	152012442	KMT2C
chr7	152027636	152027876	KMT2C
chr7	152055625	152055805	KMT2C
chr7	152132670	152132910	KMT2C
chr8	68864579	68864819	PREX2
chr8	68930026	68930206	PREX2
chr8	68931724	68931964	PREX2
chr8	68934202	68934442	PREX2
chr8	68939387	68939627	PREX2
chr8	68942692	68942932	PREX2
chr8	68950340	68950580	PREX2
chr8	68956653	68956893	PREX2
chr8	68965286	68965526	PREX2
chr8	68968016	68968256	PREX2
chr8	68972843	68973083	PREX2
chr8	68981199	68981439	PREX2
chr8	68982004	68982184	PREX2
chr8	68984677	68984857	PREX2
chr8	68989577	68989757	PREX2
chr8	68992628	68992868	PREX2
chr8	68992936	68993116	PREX2
chr8	68995428	68995668	PREX2
chr8	68999911	69000091	PREX2
chr8	69002761	69003001	PREX2
chr8	69005778	69006018	PREX2
chr8	69009223	69009463	PREX2
chr8	69011889	69012129	PREX2
chr8	69017334	69017634	PREX2
chr8	69020304	69020604	PREX2
chr8	69021634	69021874	PREX2
chr8	69027957	69028197	PREX2
chr8	69030741	69030921	PREX2
chr8	69031638	69031818	PREX2
chr8	69032385	69032565	PREX2
chr8	69033099	69033339	PREX2
chr8	69039543	69039723	PREX2
chr8	69046282	69046522	PREX2
chr8	69050580	69050820	PREX2
chr8	69058395	69058635	PREX2
chr8	69069493	69069733	PREX2
chr8	69103899	69104079	PREX2
chr8	69104544	69104784	PREX2
chr8	69129781	69130021	PREX2
chr8	69136737	69136917	PREX2
chr8	69143500	69143680	PREX2
chr8	89053675	89054035	MMP16
chr8	89058834	89059074	MMP16
chr8	89068310	89068550	MMP16
chr8	89086781	89087021	MMP16
chr8	89128721	89128961	MMP16
chr8	89130889	89131129	MMP16
chr8	89179869	89180229	MMP16
chr8	89198610	89198850	MMP16
chr8	89209340	89209580	MMP16
chr8	89339249	89339489	MMP16
chr8	89340083	89340263	MMP16
chr8	113236959	113237199	CSMD3
chr8	113240903	113241143	CSMD3
chr8	113243727	113243907	CSMD3
chr8	113246529	113246769	CSMD3
chr8	113249377	113249617	CSMD3
chr8	113253891	113254071	CSMD3
chr8	113256592	113256832	CSMD3
chr8	113259184	113259424	CSMD3
chr8	113266428	113266608	CSMD3
chr8	113267449	113267689	CSMD3
chr8	113275834	113276074	CSMD3
chr8	113277609	113277849	CSMD3
chr8	113293370	113293610	CSMD3
chr8	113299263	113299503	CSMD3
chr8	113301555	113301795	CSMD3
chr8	113303711	113303951	CSMD3
chr8	113304732	113304972	CSMD3
chr8	113308028	113308268	CSMD3
chr8	113313988	113314228	CSMD3
chr8	113316926	113317166	CSMD3
chr8	113318208	113318448	CSMD3
chr8	113323180	113323420	CSMD3
chr8	113326087	113326327	CSMD3
chr8	113326631	113326871	CSMD3
chr8	113331002	113331242	CSMD3
chr8	113332079	113332259	CSMD3
chr8	113347510	113347750	CSMD3
chr8	113348849	113349089	CSMD3
chr8	113349745	113349985	CSMD3
chr8	113353691	113353931	CSMD3
chr8	113358263	113358503	CSMD3
chr8	113363348	113363528	CSMD3
chr8	113364583	113364823	CSMD3
chr8	113392518	113392758	CSMD3
chr8	113395753	113395933	CSMD3
chr8	113402834	113403074	CSMD3
chr8	113418733	113418973	CSMD3
chr8	113420504	113420684	CSMD3
chr8	113421084	113421324	CSMD3
chr8	113484757	113484997	CSMD3
chr8	113504694	113504934	CSMD3
chr8	113515987	113516227	CSMD3
chr8	113518868	113519108	CSMD3
chr8	113529238	113529478	CSMD3
chr8	113562880	113563120	CSMD3
chr8	113564765	113565005	CSMD3
chr8	113568967	113569207	CSMD3
chr8	113585669	113585909	CSMD3
chr8	113599259	113599499	CSMD3
chr8	113649019	113649259	CSMD3
chr8	113650912	113651152	CSMD3
chr8	113657275	113657515	CSMD3
chr8	113662363	113662603	CSMD3
chr8	113668356	113668596	CSMD3
chr8	113678454	113678694	CSMD3
chr8	113694647	113694887	CSMD3
chr8	113697617	113697977	CSMD3
chr8	113702067	113702307	CSMD3
chr8	113812326	113812566	CSMD3
chr8	113841846	113842086	CSMD3
chr8	113871314	113871554	CSMD3
chr8	113933797	113934037	CSMD3
chr8	113959972	113960152	CSMD3
chr8	113966861	113967041	CSMD3
chr8	113988041	113988401	CSMD3
chr8	114031231	114031471	CSMD3
chr8	114110968	114111208	CSMD3
chr8	114185927	114186167	CSMD3
chr8	114290756	114290996	CSMD3
chr8	114326760	114327060	CSMD3
chr8	114388905	114389085	CSMD3
chr8	114448874	114449114	CSMD3
chr8	128748764	128748944	MYC
chr8	128750459	128751299	MYC
chr8	128752622	128753222	MYC
chr8	143955725	143955965	CYP11B1
chr8	143956351	143956591	CYP11B1
chr8	143956603	143956843	CYP11B1
chr8	143957090	143957330	CYP11B1
chr8	143957613	143957853	CYP11B1
chr8	143958079	143958319	CYP11B1
chr8	143958418	143958658	CYP11B1
chr8	143959121	143959301	CYP11B1
chr8	143960405	143960645	CYP11B1
chr8	143960708	143960948	CYP11B1
chr8	143960959	143961259	CYP11B1
chr9	21968134	21968314	CDKN2A
chr9	21968656	21968836	CDKN2A
chr9	21969671	21969851	CDKN2A
chr9	21970868	21971228	CDKN2A
chr9	21974440	21974860	CDKN2A
chr9	21994115	21994475	CDKN2A
chr9	139390486	139392046	NOTCH1
chr9	139393309	139393489	NOTCH1
chr9	139393517	139393757	NOTCH1
chr9	139394971	139395331	NOTCH1
chr9	139396162	139396402	NOTCH1
chr9	139396406	139396586	NOTCH1
chr9	139396711	139396951	NOTCH1
chr9	139397587	139397827	NOTCH1
chr9	139399100	139399580	NOTCH1
chr9	139399747	139400347	NOTCH1
chr9	139400914	139401446	NOTCH1
chr9	139401702	139401942	NOTCH1
chr9	139402378	139402618	NOTCH1
chr9	139402640	139402880	NOTCH1
chr9	139403302	139403542	NOTCH1
chr9	139404148	139404448	NOTCH1
chr9	139405060	139405300	NOTCH1
chr9	139405543	139405783	NOTCH1
chr9	139407409	139407649	NOTCH1
chr9	139407796	139408036	NOTCH1
chr9	139408937	139409177	NOTCH1
chr9	139409676	139410201	NOTCH1
chr9	139410369	139410609	NOTCH1
chr9	139411660	139411900	NOTCH1
chr9	139412176	139412416	NOTCH1
chr9	139412546	139412786	NOTCH1
chr9	139413009	139413309	NOTCH1
chr9	139413835	139414075	NOTCH1
chr9	139417290	139417650	NOTCH1
chr9	139418149	139418449	NOTCH1
chr9	139438424	139438604	NOTCH1
chr9	139440117	139440297	NOTCH1
chr10	89623563	89624332	PTEN
chr10	89653733	89653913	PTEN
chr10	89685201	89685381	PTEN
chr10	89690734	89690914	PTEN
chr10	89692738	89693038	PTEN
chr10	89711825	89712065	PTEN
chr10	89717572	89717812	PTEN
chr10	89720646	89720886	PTEN
chr10	89725016	89725256	PTEN
chr11	532575	532815	HRAS
chr11	533227	533407	HRAS
chr11	533412	533652	HRAS
chr11	533734	533974	HRAS
chr11	534146	534386	HRAS
chr11	108098297	108098678	ATM
chr11	108099857	108100097	ATM
chr11	108106358	108106598	ATM
chr11	108114659	108114899	ATM
chr11	108115483	108115783	ATM
chr11	108117652	108117892	ATM
chr11	108119624	108119864	ATM
chr11	108121403	108121823	ATM
chr11	108122540	108122780	ATM
chr11	108123501	108123681	ATM
chr11	108124503	108124803	ATM
chr11	108126907	108127147	ATM
chr11	108128118	108128358	ATM
chr11	108129667	108129847	ATM
chr11	108137863	108138103	ATM
chr11	108139116	108139356	ATM
chr11	108141741	108141921	ATM
chr11	108141935	108142175	ATM
chr11	108143206	108143386	ATM
chr11	108143393	108143633	ATM
chr11	108150194	108150434	ATM
chr11	108151688	108151928	ATM
chr11	108153401	108153641	ATM
chr11	108154926	108155226	ATM
chr11	108158295	108158535	ATM
chr11	108159646	108159886	ATM
chr11	108160308	108160548	ATM
chr11	108163312	108163552	ATM
chr11	108164019	108164259	ATM
chr11	108165599	108165839	ATM
chr11	108167971	108168151	ATM
chr11	108170406	108170646	ATM
chr11	108172325	108172565	ATM
chr11	108173547	108173787	ATM
chr11	108175370	108175610	ATM
chr11	108178577	108178757	ATM
chr11	108180844	108181084	ATM
chr11	108183091	108183271	ATM
chr11	108186503	108186908	ATM
chr11	108188053	108188293	ATM
chr11	108190612	108190852	ATM
chr11	108191967	108192207	ATM
chr11	108196003	108196303	ATM
chr11	108196748	108196988	ATM
chr11	108198308	108198548	ATM
chr11	108199736	108199976	ATM
chr11	108200924	108201164	ATM
chr11	108202089	108202329	ATM
chr11	108202564	108202804	ATM
chr11	108203437	108203677	ATM
chr11	108204563	108204743	ATM
chr11	108205645	108205885	ATM
chr11	108206509	108206749	ATM
chr11	108213903	108214143	ATM
chr11	108216432	108216672	ATM
chr11	108217958	108218138	ATM
chr11	108224429	108224669	ATM
chr11	108225479	108225659	ATM
chr11	108235756	108235996	ATM
chr11	108236023	108236263	ATM
chr12	25362666	25362906	KRAS
chr12	25368314	25368554	KRAS
chr12	25378507	25378747	KRAS
chr12	25380136	25380376	KRAS
chr12	25388059	25388239	KRAS
chr12	25398142	25398382	KRAS
chr12	46123575	46123755	ARID2
chr12	46123783	46123963	ARID2
chr12	46124958	46125138	ARID2
chr12	46205147	46205387	ARID2
chr12	46211441	46211681	ARID2
chr12	46215146	46215326	ARID2
chr12	46230314	46230494	ARID2
chr12	46230498	46230798	ARID2
chr12	46231061	46231241	ARID2
chr12	46231265	46231505	ARID2
chr12	46233075	46233315	ARID2
chr12	46240589	46240769	ARID2
chr12	46242565	46242805	ARID2
chr12	46243340	46243580	ARID2
chr12	46243778	46246718	ARID2
chr12	46254537	46254777	ARID2
chr12	46285511	46285926	ARID2
chr12	46287172	46287550	ARID2
chr12	46298032	46298212	ARID2
chr12	46298668	46298908	ARID2
chr12	49415518	49415698	KMT2D
chr12	49415759	49415999	KMT2D
chr12	49416009	49416189	KMT2D
chr12	49416335	49416695	KMT2D
chr12	49418305	49418780	KMT2D
chr12	49419934	49421134	KMT2D
chr12	49421529	49421977	KMT2D
chr12	49422555	49422795	KMT2D
chr12	49422811	49423051	KMT2D
chr12	49423131	49423311	KMT2D
chr12	49424022	49424262	KMT2D
chr12	49424347	49424587	KMT2D
chr12	49424625	49424865	KMT2D
chr12	49424928	49426248	KMT2D
chr12	49426289	49426529	KMT2D
chr12	49426777	49426897	KMT2D
chr12	49426906	49427266	KMT2D
chr12	49427317	49427617	KMT2D
chr12	49427676	49428115	KMT2D
chr12	49428135	49428315	KMT2D
chr12	49428316	49428496	KMT2D
chr12	49428536	49428776	KMT2D
chr12	49430883	49432679	KMT2D
chr12	49432689	49432869	KMT2D
chr12	49432952	49433428	KMT2D
chr12	49433482	49435342	KMT2D
chr12	49435372	49435552	KMT2D
chr12	49435646	49435826	KMT2D
chr12	49435842	49436142	KMT2D
chr12	49436295	49436712	KMT2D
chr12	49436793	49437033	KMT2D
chr12	49437088	49437268	KMT2D
chr12	49437371	49437835	KMT2D
chr12	49437914	49438365	KMT2D
chr12	49438487	49438787	KMT2D
chr12	49439636	49440244	KMT2D
chr12	49440362	49440602	KMT2D
chr12	49441679	49441919	KMT2D
chr12	49442376	49442616	KMT2D
chr12	49442824	49443064	KMT2D
chr12	49443448	49444588	KMT2D
chr12	49444657	49446217	KMT2D
chr12	49446299	49446539	KMT2D
chr12	49446656	49446896	KMT2D
chr12	49446926	49447166	KMT2D
chr12	49447221	49447461	KMT2D
chr12	49447721	49447961	KMT2D
chr12	49448024	49448264	KMT2D
chr12	49448272	49448572	KMT2D
chr12	49448625	49448865	KMT2D
chr12	49448992	49449172	KMT2D
chr12	70915189	70915369	PTPRB
chr12	70918190	70918430	PTPRB
chr12	70925762	70926002	PTPRB
chr12	70928229	70928469	PTPRB
chr12	70928553	70928793	PTPRB
chr12	70929751	70929991	PTPRB
chr12	70931882	70932062	PTPRB
chr12	70932658	70932838	PTPRB
chr12	70933355	70933850	PTPRB
chr12	70934597	70934777	PTPRB
chr12	70938269	70938509	PTPRB
chr12	70946528	70946828	PTPRB
chr12	70948892	70949132	PTPRB
chr12	70949638	70949938	PTPRB
chr12	70953062	70953422	PTPRB
chr12	70954432	70954732	PTPRB
chr12	70956605	70956905	PTPRB
chr12	70960199	70960499	PTPRB
chr12	70963436	70963736	PTPRB
chr12	70964787	70965087	PTPRB
chr12	70965585	70965885	PTPRB
chr12	70970143	70970443	PTPRB
chr12	70974798	70975098	PTPRB
chr12	70980766	70981066	PTPRB
chr12	70983728	70984028	PTPRB
chr12	70986043	70986343	PTPRB
chr12	70988225	70988525	PTPRB
chr12	70989817	70990117	PTPRB
chr12	71002798	71003158	PTPRB
chr12	71003477	71003657	PTPRB
chr12	71016147	71016447	PTPRB
chr12	71029438	71029858	PTPRB
chr12	71031057	71031237	PTPRB
chr13	48877914	48878094	RB1
chr13	48878109	48878289	RB1
chr13	48881349	48881589	RB1
chr13	48916672	48916912	RB1
chr13	48919155	48919395	RB1
chr13	48921889	48922069	RB1
chr13	48923035	48923215	RB1
chr13	48934087	48934327	RB1
chr13	48936901	48937141	RB1
chr13	48938978	48939158	RB1
chr13	48941564	48941804	RB1
chr13	48942595	48942775	RB1
chr13	48947494	48947674	RB1
chr13	48950991	48951231	RB1
chr13	48953655	48953835	RB1
chr13	48954274	48954454	RB1
chr13	48955360	48955600	RB1
chr13	49027067	49027307	RB1
chr13	49030292	49030532	RB1
chr13	49033776	49034016	RB1
chr13	49037798	49038038	RB1
chr13	49039099	49039542	RB1
chr13	49047420	49047600	RB1
chr13	49050787	49051027	RB1
chr13	49051425	49051605	RB1
chr13	49054080	49054260	RB1
chr15	41961054	41962194	MGA
chr15	41976509	41976689	MGA
chr15	41988236	41989256	MGA
chr15	41991009	41991189	MGA
chr15	41991212	41991392	MGA
chr15	41999871	42000111	MGA
chr15	42000233	42000473	MGA
chr15	42002857	42003577	MGA
chr15	42005322	42005622	MGA
chr15	42005665	42005845	MGA
chr15	42019340	42019640	MGA
chr15	42021334	42021574	MGA
chr15	42026665	42026845	MGA
chr15	42028367	42028907	MGA
chr15	42032072	42032432	MGA
chr15	42034726	42035386	MGA
chr15	42040799	42041159	MGA
chr15	42041280	42042840	MGA
chr15	42046579	42046819	MGA
chr15	42049921	42050101	MGA
chr15	42052503	42052743	MGA
chr15	42053872	42054112	MGA
chr15	42054293	42054593	MGA
chr15	42057051	42057291	MGA
chr15	42058179	42059499	MGA
chr15	85430949	85431129	SLC28A1
chr15	85431956	85432136	SLC28A1
chr15	85433629	85433809	SLC28A1
chr15	85438142	85438382	SLC28A1
chr15	85438551	85438731	SLC28A1
chr15	85447278	85447518	SLC28A1
chr15	85448706	85448946	SLC28A1
chr15	85451897	85452077	SLC28A1
chr15	85461704	85461884	SLC28A1
chr15	85464169	85464349	SLC28A1
chr15	85467158	85467398	SLC28A1
chr15	85469732	85469912	SLC28A1
chr15	85476320	85476560	SLC28A1
chr15	85478220	85478460	SLC28A1
chr15	85478530	85478770	SLC28A1
chr15	85486626	85486806	SLC28A1
chr15	85487755	85488162	SLC28A1
chr15	85488303	85488483	SLC28A1
chr15	85518663	85518843	SLC28A1
chr16	3777694	3778414	CREBBP
chr16	3778454	3779894	CREBBP
chr16	3781153	3781513	CREBBP
chr16	3781685	3781865	CREBBP
chr16	3781902	3782082	CREBBP
chr16	3786000	3786240	CREBBP
chr16	3786613	3786853	CREBBP
chr16	3788496	3788736	CREBBP
chr16	3789529	3789769	CREBBP
chr16	3790354	3790594	CREBBP
chr16	3794838	3795018	CREBBP
chr16	3795226	3795406	CREBBP
chr16	3799565	3799745	CREBBP
chr16	3801677	3801857	CREBBP
chr16	3807242	3807422	CREBBP
chr16	3807779	3808079	CREBBP
chr16	3808793	3809033	CREBBP
chr16	3817695	3817935	CREBBP
chr16	3819144	3819384	CREBBP
chr16	3820538	3821018	CREBBP
chr16	3823704	3823944	CREBBP
chr16	3824511	3824751	CREBBP
chr16	3827507	3827687	CREBBP
chr16	3827977	3828217	CREBBP
chr16	3828639	3828879	CREBBP
chr16	3830685	3830925	CREBBP
chr16	3831135	3831375	CREBBP
chr16	3832655	3832955	CREBBP
chr16	3841918	3842158	CREBBP
chr16	3843356	3843656	CREBBP
chr16	3860571	3860811	CREBBP
chr16	3900263	3901043	CREBBP
chr16	9856975	9858835	GRIN2A
chr16	9862676	9862976	GRIN2A
chr16	9892107	9892347	GRIN2A
chr16	9916063	9916303	GRIN2A
chr16	9923244	9923544	GRIN2A
chr16	9927904	9928144	GRIN2A
chr16	9934449	9934689	GRIN2A
chr16	9934756	9934996	GRIN2A
chr16	9943595	9943835	GRIN2A
chr16	9984779	9985019	GRIN2A
chr16	10031781	10032441	GRIN2A
chr16	10273821	10274301	GRIN2A
chr16	71317496	71319836	CMTR2
chr17	7569531	7569711	TP53
chr17	7572877	7573057	TP53
chr17	7573859	7574099	TP53
chr17	7576524	7576730	TP53
chr17	7576799	7577206	TP53
chr17	7577433	7577673	TP53
chr17	7578112	7578582	TP53
chr17	7579300	7579600	TP53
chr17	7579665	7579965	TP53
chr17	29422297	29422477	NF1
chr17	29482952	29483192	NF1
chr17	29485979	29486159	NF1
chr17	29490178	29490418	NF1
chr17	29496841	29497081	NF1
chr17	29508383	29508563	NF1
chr17	29508675	29508855	NF1
chr17	29509484	29509724	NF1
chr17	29527406	29527646	NF1
chr17	29527995	29528235	NF1
chr17	29528375	29528555	NF1
chr17	29533203	29533443	NF1
chr17	29541415	29541655	NF1
chr17	29545959	29546199	NF1
chr17	29548796	29548976	NF1
chr17	29548982	29549162	NF1
chr17	29550403	29550643	NF1
chr17	29552070	29552310	NF1
chr17	29553427	29553727	NF1
chr17	29554182	29554362	NF1
chr17	29554492	29554672	NF1
chr17	29556022	29556502	NF1
chr17	29556802	29557042	NF1
chr17	29557218	29557458	NF1
chr17	29557811	29557991	NF1
chr17	29559068	29559308	NF1
chr17	29559688	29559928	NF1
chr17	29560005	29560245	NF1
chr17	29562589	29562829	NF1
chr17	29562867	29563107	NF1
chr17	29575949	29576189	NF1
chr17	29579896	29580076	NF1
chr17	29584630	29584810	NF1
chr17	29585320	29585560	NF1
chr17	29586008	29586188	NF1
chr17	29587339	29587579	NF1
chr17	29588681	29588921	NF1
chr17	29592181	29592421	NF1
chr17	29626485	29626665	NF1
chr17	29652813	29653293	NF1
chr17	29654476	29654896	NF1
chr17	29657294	29657534	NF1
chr17	29661624	29661804	NF1
chr17	29661832	29662072	NF1
chr17	29663300	29663540	NF1
chr17	29663642	29663942	NF1
chr17	29664372	29664612	NF1
chr17	29664776	29664956	NF1
chr17	29664982	29665222	NF1
chr17	29665652	29665892	NF1
chr17	29667472	29667712	NF1
chr17	29669969	29670209	NF1
chr17	29676116	29676356	NF1
chr17	29677148	29677388	NF1
chr17	29679233	29679473	NF1
chr17	29683418	29683658	NF1
chr17	29683922	29684162	NF1
chr17	29684216	29684456	NF1
chr17	29685448	29685688	NF1
chr17	29685919	29686099	NF1
chr17	29687466	29687766	NF1
chr17	29694179	29694359	NF1
chr17	29700981	29701221	NF1
chr17	29705837	29706017	NF1
chr17	37855736	37855916	ERBB2
chr17	37856437	37856617	ERBB2
chr17	37863222	37863462	ERBB2
chr17	37864560	37864800	ERBB2
chr17	37865517	37865757	ERBB2
chr17	37866009	37866189	ERBB2
chr17	37866276	37866516	ERBB2
chr17	37866543	37866783	ERBB2
chr17	37868120	37868360	ERBB2
chr17	37868517	37868757	ERBB2
chr17	37871485	37871833	ERBB2
chr17	37871972	37872212	ERBB2
chr17	37872499	37872902	ERBB2
chr17	37873534	37873774	ERBB2
chr17	37875973	37876153	ERBB2
chr17	37879520	37879971	ERBB2
chr17	37880123	37880303	ERBB2
chr17	37880951	37881191	ERBB2
chr17	37881259	37881499	ERBB2
chr17	37881527	37881707	ERBB2
chr17	37881912	37882152	ERBB2
chr17	37882773	37882953	ERBB2
chr17	37883041	37883281	ERBB2
chr17	37883523	37883823	ERBB2
chr17	37883909	37884329	ERBB2
chr18	22642555	22642735	ZNF521
chr18	22669366	22669606	ZNF521
chr18	22671859	22672099	ZNF521
chr18	22716602	22716782	ZNF521
chr18	22775075	22775255	ZNF521
chr18	22803949	22804129	ZNF521
chr18	22804274	22807694	ZNF521
chr18	22811374	22811554	ZNF521
chr18	22901941	22902181	ZNF521
chr18	22930800	22930980	ZNF521
chr18	42281284	42281824	SETBP1
chr18	42449131	42449311	SETBP1
chr18	42456503	42456743	SETBP1
chr18	42529835	42533315	SETBP1
chr18	42618414	42618654	SETBP1
chr18	42643021	42643441	SETBP1
chr18	42643475	42643715	SETBP1
chr19	1206877	1207237	STK11
chr19	1216180	1216360	STK11
chr19	1218367	1218547	STK11
chr19	1219277	1219457	STK11
chr19	1220317	1220767	STK11
chr19	1221155	1221395	STK11
chr19	1221886	1222066	STK11
chr19	1222957	1223197	STK11
chr19	1226437	1226677	STK11
chr19	1227573	1227873	STK11
chr19	10597290	10597530	KEAP1
chr19	10599835	10600075	KEAP1
chr19	10600306	10600546	KEAP1
chr19	10602235	10602955	KEAP1
chr19	10610059	10610719	KEAP1
chr19	10613895	10614255	KEAP1
chr19	11094788	11095088	SMARCA4
chr19	11095894	11096134	SMARCA4
chr19	11096845	11097205	SMARCA4
chr19	11097221	11097401	SMARCA4
chr19	11097539	11097719	SMARCA4
chr19	11098320	11098620	SMARCA4
chr19	11099935	11100175	SMARCA4
chr19	11101792	11102032	SMARCA4
chr19	11105470	11105710	SMARCA4
chr19	11106805	11107284	SMARCA4
chr19	11113649	11113889	SMARCA4
chr19	11113954	11114134	SMARCA4
chr19	11118518	11118758	SMARCA4
chr19	11121011	11121251	SMARCA4
chr19	11123586	11123826	SMARCA4
chr19	11129575	11129755	SMARCA4
chr19	11130201	11130441	SMARCA4
chr19	11132371	11132671	SMARCA4
chr19	11134130	11134370	SMARCA4
chr19	11134940	11135180	SMARCA4
chr19	11136050	11136230	SMARCA4
chr19	11136908	11137088	SMARCA4
chr19	11138422	11138662	SMARCA4
chr19	11141367	11141607	SMARCA4
chr19	11143929	11144229	SMARCA4
chr19	11144401	11144581	SMARCA4
chr19	11144747	11144927	SMARCA4
chr19	11145578	11145818	SMARCA4
chr19	11150113	11150293	SMARCA4
chr19	11151954	11152254	SMARCA4
chr19	11168864	11169104	SMARCA4
chr19	11169394	11169634	SMARCA4
chr19	11170527	11170911	SMARCA4
chr19	11172385	11172565	SMARCA4
chr19	11175782	11175962	SMARCA4
chr19	56511032	56511212	NLRP5
chr19	56515061	56515481	NLRP5
chr19	56520096	56520276	NLRP5
chr19	56527086	56527266	NLRP5
chr19	56530645	56530825	NLRP5
chr19	56531678	56531858	NLRP5
chr19	56538266	56539886	NLRP5
chr19	56543941	56544181	NLRP5
chr19	56544871	56545111	NLRP5
chr19	56549355	56549595	NLRP5
chr19	56552252	56552492	NLRP5
chr19	56561748	56561988	NLRP5
chr19	56564968	56565208	NLRP5
chr19	56569570	56569810	NLRP5
chr19	56572707	56572947	NLRP5
chr20	40709413	40709593	PTPRT
chr20	40710469	40710709	PTPRT
chr20	40713283	40713523	PTPRT
chr20	40714310	40714550	PTPRT
chr20	40727006	40727246	PTPRT
chr20	40730730	40730970	PTPRT
chr20	40733163	40733403	PTPRT
chr20	40735373	40735613	PTPRT
chr20	40738936	40739176	PTPRT
chr20	40743747	40743987	PTPRT
chr20	40744590	40744770	PTPRT
chr20	40747001	40747181	PTPRT
chr20	40748502	40748682	PTPRT
chr20	40757341	40757521	PTPRT
chr20	40770508	40770688	PTPRT
chr20	40789966	40790206	PTPRT
chr20	40827838	40828078	PTPRT
chr20	40864793	40864973	PTPRT
chr20	40877274	40877514	PTPRT
chr20	40898974	40899154	PTPRT
chr20	40911056	40911236	PTPRT
chr20	40944349	40944649	PTPRT
chr20	40979198	40979438	PTPRT
chr20	40980704	40980944	PTPRT
chr20	41076794	41077034	PTPRT
chr20	41100873	41101233	PTPRT
chr20	41306472	41306832	PTPRT
chr20	41385068	41385308	PTPRT
chr20	41400012	41400252	PTPRT
chr20	41408808	41408988	PTPRT
chr20	41419820	41420120	PTPRT
chr20	41514389	41514629	PTPRT
chr20	41818239	41818419	PTPRT
chr21	10906852	10907092	TPTE
chr21	10908769	10908949	TPTE
chr21	10910262	10910442	TPTE
chr21	10914312	10914492	TPTE
chr21	10916302	10916542	TPTE
chr21	10920033	10920213	TPTE
chr21	10921874	10922054	TPTE
chr21	10933805	10933985	TPTE
chr21	10933989	10934169	TPTE
chr21	10934876	10935056	TPTE
chr21	10941849	10942029	TPTE
chr21	10942652	10942832	TPTE
chr21	10942880	10943060	TPTE
chr21	10944607	10944847	TPTE
chr21	10951209	10951449	TPTE
chr21	10952847	10953027	TPTE
chr21	10959680	10959860	TPTE
chr21	10968995	10969175	TPTE
chr21	10969945	10970125	TPTE
chr21	10971243	10971423	TPTE
chr21	10973637	10973817	TPTE
chr21	44513105	44513285	U2AF1
chr21	44513290	44513470	U2AF1
chr21	44514536	44514951	U2AF1
chr21	44515506	44515686	U2AF1
chr21	44515738	44515918	U2AF1
chr21	44520505	44520685	U2AF1
chr21	44521418	44521598	U2AF1
chr21	44524378	44524558	U2AF1
chr22	41488965	41489145	EP300
chr22	41513177	41513837	EP300
chr22	41521835	41522075	EP300
chr22	41523471	41523771	EP300
chr22	41525830	41526070	EP300
chr22	41527364	41527664	EP300
chr22	41531773	41531953	EP300
chr22	41533605	41533845	EP300
chr22	41536082	41536322	EP300
chr22	41537018	41537258	EP300
chr22	41542669	41542849	EP300
chr22	41543775	41544015	EP300
chr22	41544990	41545230	EP300
chr22	41545743	41546223	EP300
chr22	41547806	41548046	EP300
chr22	41548161	41548401	EP300
chr22	41550937	41551177	EP300
chr22	41553142	41553442	EP300
chr22	41554369	41554549	EP300
chr22	41556595	41556775	EP300
chr22	41558664	41558844	EP300
chr22	41560005	41560185	EP300
chr22	41562546	41562726	EP300
chr22	41564407	41564647	EP300
chr22	41564677	41564917	EP300
chr22	41565443	41565683	EP300
chr22	41566372	41566612	EP300
chr22	41568464	41568704	EP300
chr22	41569587	41569827	EP300
chr22	41572212	41572572	EP300
chr22	41572758	41574978	EP300
chrX	5810832	5811732	NLGN4X
chrX	5821092	5821932	NLGN4X
chrX	5827067	5827307	NLGN4X
chrX	5947276	5947516	NLGN4X
chrX	5950671	5950851	NLGN4X
chrX	6069001	6069541	NLGN4X
chrX	38008935	38009175	SRPX
chrX	38013655	38013895	SRPX
chrX	38016095	38016335	SRPX
chrX	38019239	38019479	SRPX
chrX	38020126	38020366	SRPX
chrX	38023964	38024204	SRPX
chrX	38031101	38031341	SRPX
chrX	38033388	38033628	SRPX
chrX	38037477	38037657	SRPX
chrX	38079814	38079994	SRPX
chrX	38080000	38080180	SRPX
chrX	38080517	38080757	SRPX
chrX	47004790	47004970	RBM10
chrX	47006706	47006946	RBM10
chrX	47028685	47028925	RBM10
chrX	47030339	47030579	RBM10
chrX	47030585	47030765	RBM10
chrX	47032471	47032651	RBM10
chrX	47034364	47034544	RBM10
chrX	47035851	47036031	RBM10
chrX	47038441	47038621	RBM10
chrX	47038685	47038925	RBM10
chrX	47039238	47039478	RBM10
chrX	47039567	47039747	RBM10
chrX	47039771	47039951	RBM10
chrX	47040586	47040826	RBM10
chrX	47040855	47041485	RBM10
chrX	47041522	47041762	RBM10
chrX	47044408	47045054	RBM10
chrX	47045061	47045241	RBM10
chrX	47045396	47046055	RBM10
chrX	49198668	49198848	GAGE2A
chrX	49199194	49199434	GAGE2A
chrX	49208221	49208401	GAGE2A
chrX	49208746	49208986	GAGE2A
chrX	49236780	49236960	GAGE2A
chrX	49237306	49237546	GAGE2A
chrX	49240276	49240516	GAGE2A
chrX	49294392	49294572	GAGE2A
chrX	49301369	49301609	GAGE2A
chrX	49303948	49304128	GAGE2A
chrX	49310925	49311165	GAGE2A
chrX	49313504	49313684	GAGE2A
chrX	49355203	49355383	GAGE2A
chrX	49355729	49355969	GAGE2A
chrX	49358663	49358903	GAGE2A
chrX	49361234	49361414	GAGE2A
chrX	76763817	76764117	ATRX
chrX	76776209	76776449	ATRX
chrX	76776838	76777018	ATRX
chrX	76777683	76777923	ATRX
chrX	76778684	76778924	ATRX
chrX	76812898	76813138	ATRX
chrX	76814108	76814348	ATRX
chrX	76829665	76829905	ATRX
chrX	76845236	76845476	ATRX
chrX	76849122	76849362	ATRX
chrX	76854830	76855070	ATRX
chrX	76855154	76855334	ATRX
chrX	76855847	76856087	ATRX
chrX	76871864	76872259	ATRX
chrX	76874241	76874481	ATRX
chrX	76875811	76876051	ATRX
chrX	76888663	76888903	ATRX
chrX	76889006	76889246	ATRX
chrX	76890019	76890259	ATRX
chrX	76891356	76891596	ATRX
chrX	76907619	76907739	ATRX
chrX	76907815	76907995	ATRX
chrX	76909518	76909758	ATRX
chrX	76911986	76912166	ATRX
chrX	76918838	76919078	ATRX
chrX	76920080	76920320	ATRX
chrX	76931666	76931846	ATRX
chrX	76936965	76938285	ATRX
chrX	76938295	76940095	ATRX
chrX	76940374	76940554	ATRX
chrX	76944245	76944485	ATRX
chrX	76949242	76949482	ATRX
chrX	76952008	76952248	ATRX
chrX	76953006	76953186	ATRX
chrX	76953999	76954179	ATRX
chrX	76972543	76972783	ATRX
chrX	77041387	77041567	ATRX
